# Supplementary material for: Longitudinal Effects of Mindfulness Combined with Gratitude Touch on Anxiety, Depression, and Stress: A 12-Month Portable EEG-Based Study
Source: Brain Sci. 2026 Apr 18;16(4):425. doi: 10.3390/brainsci16040425 (PMC13114296; doi:10.3390/brainsci16040425)
Supplement: Supplementary file 1 [file brainsci-16-00425-s001.zip]

Archive with 1 entries (1 files):
- brainsci-4247430-supplementary.pdf
